# Supplementary material for: Phenotypic and Molecular Characterization of Staphylococcus aureus in Dairy Farms from Henan Province and the Inner Mongolia Autonomous Region, China
Source: Microorganisms. 2024 Oct 25;12(11):2150. doi: 10.3390/microorganisms12112150 (PMC11596393; doi:10.3390/microorganisms12112150)
Supplement: Supplementary file 1 [file microorganisms-12-02150-s001.zip]

Archive with 1 entries (1 files):
- microorganisms-3266878-supplementary.pdf
